# Supplementary material for: Helium Conditioning Increases Cardiac Fibroblast Migration Which Effect Is Not Propagated via Soluble Factors or Extracellular Vesicles
Source: Int J Mol Sci. 2021 Sep 29;22(19):10504. doi: 10.3390/ijms221910504 (PMC8508629; doi:10.3390/ijms221910504)
Supplement: Supplementary file 1 [file ijms-22-10504-s001.zip]

Archive with 1 entries (1 files):
- ijms-1375983-supplementary.pdf
